# Supplementary material for: Effects of Sodium Nitrate and Coated Methionine on Lactation Performance, Rumen Fermentation Characteristics, Amino Acid Metabolism, and Microbial Communities in Lactating Buffaloes
Source: Microorganisms. 2023 Mar 7;11(3):675. doi: 10.3390/microorganisms11030675 (PMC10057408; doi:10.3390/microorganisms11030675)
Supplement: Supplementary file 1 [file microorganisms-11-00675-s001.zip]

Archive with 1 entries (1 files):
- microorganisms-2185397-supplementary.pdf
